# Supplementary material for: Identifying Molecular Properties of Ataxin-2 Inhibitors for Spinocerebellar Ataxia Type 2 Utilizing High-Throughput Screening and Machine Learning
Source: Biology (Basel). 2025 May 8;14(5):522. doi: 10.3390/biology14050522 (PMC12108740; doi:10.3390/biology14050522)
Supplement: Supplementary file 1 [file biology-14-00522-s001.zip]

Archive with 1 entries (1 files):
- biology-3627433-supplementary.pdf
